# Supplementary material for: Preparation and Characterization of Carbazole-Based Luminogen with Efficient Emission in Solid and Solution States
Source: Materials (Basel). 2023 Jun 5;16(11):4193. doi: 10.3390/ma16114193 (PMC10254887; doi:10.3390/ma16114193)
Supplement: Supplementary file 1 [file materials-16-04193-s001.zip]

Archive with 3 entries (2 files):
- materials-2396367-supplementary/
- materials-2396367-supplementary/CZ-BT.cif
- materials-2396367-supplementary/Supplementary.pdf
