# Supplementary material for: Preparation and Characterization of Carbazole-Based Luminogen with Efficient Emission in Solid and Solution States
Source: Materials (Basel). 2023 Jun 5;16(11):4193. doi: 10.3390/ma16114193 (PMC10254887; doi:10.3390/ma16114193)
Supplement: Supplementary file 1 [file materials-16-04193-s001.zip › materials-2396367-supplementary/CZ-BT.cif]

#######################################################################
#
#                 Cambridge Crystallographic Data Centre
#                                CCDC 
#
#######################################################################
#
# If this CIF has been generated from an entry in the Cambridge 
# Structural Database, then it will include bibliographic, chemical, 
# crystal, experimental, refinement or atomic coordinate data resulting 
# from the CCDC's data processing and validation procedures.
#
#######################################################################

data_a_a
_symmetry_cell_setting           monoclinic
_symmetry_space_group_name_H-M   'P 21/n'
_symmetry_Int_Tables_number      14
_space_group_name_Hall           '-P 2yn'
loop_
_symmetry_equiv_pos_site_id
_symmetry_equiv_pos_as_xyz
1 x,y,z
2 1/2-x,1/2+y,1/2-z
3 -x,-y,-z
4 1/2+x,1/2-y,1/2+z
_cell_length_a                   9.7164(17)
_cell_length_b                   15.939(3)
_cell_length_c                   12.777(2)
_cell_angle_alpha                90
_cell_angle_beta                 107.253(7)
_cell_angle_gamma                90
_cell_volume                     1889.73
loop_
_atom_site_label
_atom_site_type_symbol
_atom_site_fract_x
_atom_site_fract_y
_atom_site_fract_z
S1 S 0.48602(18) 0.93856(11) 0.36691(15)
C1 C 0.6313(5) 0.5407(3) 0.7282(4)
N1 N 0.7250(7) 0.8466(3) 0.3277(4)
N2 N 0.6337(4) 0.6280(2) 0.7391(3)
C2 C 0.6206(5) 0.4923(3) 0.6360(4)
H2 H 0.622153 0.516150 0.569983
C3 C 0.6074(6) 0.4061(3) 0.6475(6)
H3 H 0.594632 0.371809 0.586486
C5 C 0.6242(6) 0.4186(3) 0.8371(5)
H5 H 0.627551 0.393442 0.903490
C4 C 0.6127(6) 0.3698(3) 0.7472(5)
H4 H 0.608406 0.311782 0.752783
C6 C 0.6311(5) 0.5059(3) 0.8305(4)
C7 C 0.6386(5) 0.5736(3) 0.9046(4)
C8 C 0.6481(6) 0.5791(4) 1.0168(4)
H8 H 0.650251 0.530555 1.057628
C9 C 0.6542(6) 0.6542(4) 1.0640(5)
H9 H 0.658772 0.657175 1.137622
C10 C 0.6538(6) 0.7290(4) 1.0057(5)
H10 H 0.658877 0.780355 1.041303
C11 C 0.6459(5) 0.7269(3) 0.8947(4)
H11 H 0.645857 0.775760 0.854851
C12 C 0.6382(5) 0.6481(3) 0.8469(4)
C13 C 0.6325(5) 0.6848(3) 0.6535(4)
C14 C 0.5278(5) 0.7478(3) 0.6286(4)
H14 H 0.462164 0.752247 0.668465
C15 C 0.5221(5) 0.8027(3) 0.5454(4)
H15 H 0.453191 0.845085 0.530101
C16 C 0.6191(5) 0.7964(3) 0.4821(4)
C17 C 0.7235(5) 0.7329(3) 0.5095(4)
H17 H 0.790309 0.728104 0.470653
C18 C 0.7281(5) 0.6772(3) 0.5938(4)
H18 H 0.796349 0.634474 0.609944
C19 C 0.6177(5) 0.8547(3) 0.3956(4)
C20 C 0.6772(6) 0.9233(3) 0.2594(5)
C21 C 0.5616(5) 0.9704(3) 0.2692(5)
C22 C 0.5162(7) 1.0421(4) 0.2025(7)
H22 H 0.440011 1.075426 0.207815
C23 C 0.5915(9) 1.0596(5) 0.1293(7)
H23 H 0.561603 1.104179 0.080916
C24 C 0.7075(9) 1.0144(6) 0.1254(6)
H24 H 0.758656 1.031489 0.078090
C25 C 0.7519(7) 0.9457(5) 0.1871(7)
H25 H 0.830045 0.914373 0.181332

#END
